# Supplementary material for: Electroacupuncture pre-treatment alleviates sepsis-induced cardiac inflammation and dysfunction by inhibiting the calpain-2/STAT3 pathway
Source: Front Physiol. 2022 Sep 7;13:961909. doi: 10.3389/fphys.2022.961909 (PMC9489935; doi:10.3389/fphys.2022.961909)
Supplement: Supplementary file 1 [file DataSheet3.ZIP]

Archive with 3 entries (2 files):
- fig4 A-WB1/CALPAIN2.tif
- fig4 A-WB1/GAPDH╡─╕▒▒╛.tif
- fig4 A-WB1/
