# Supplementary material for: Electroacupuncture pre-treatment alleviates sepsis-induced cardiac inflammation and dysfunction by inhibiting the calpain-2/STAT3 pathway
Source: Front Physiol. 2022 Sep 7;13:961909. doi: 10.3389/fphys.2022.961909 (PMC9489935; doi:10.3389/fphys.2022.961909)
Supplement: Supplementary file 3 [file DataSheet2.ZIP]

Archive with 38 entries (37 files):
- WB/
- __MACOSX/._WB
- WB/FIG4-P-STAT3.tif
- __MACOSX/WB/._FIG4-P-STAT3.tif
- WB/FIG2-IL-1beta.tif
- __MACOSX/WB/._FIG2-IL-1beta.tif
- WB/FIG2-TNF.tif
- __MACOSX/WB/._FIG2-TNF.tif
- WB/.DS_Store
- __MACOSX/WB/._.DS_Store
- WB/FIG3-CALPAIN2.tif
- __MACOSX/WB/._FIG3-CALPAIN2.tif
- WB/FIG5-IL-6.tif
- __MACOSX/WB/._FIG5-IL-6.tif
- WB/FIG5-TNF.tif
- __MACOSX/WB/._FIG5-TNF.tif
- WB/FIG3-GAPDH.tif
- __MACOSX/WB/._FIG3-GAPDH.tif
- WB/FIG4-GAPDH-2.tif
- __MACOSX/WB/._FIG4-GAPDH-2.tif
- WB/FIG4-TNF.tif
- __MACOSX/WB/._FIG4-TNF.tif
- WB/FIG5-IL-1B.tif
- __MACOSX/WB/._FIG5-IL-1B.tif
- WB/FIG5-GAPDH.tif
- __MACOSX/WB/._FIG5-GAPDH.tif
- WB/FIG3-STAT3.tif
- __MACOSX/WB/._FIG3-STAT3.tif
- WB/FIG4-STAT3.tif
- __MACOSX/WB/._FIG4-STAT3.tif
- WB/FIG2-GAPDH.tif
- __MACOSX/WB/._FIG2-GAPDH.tif
- WB/FIG3-P-STAT3.tif
- __MACOSX/WB/._FIG3-P-STAT3.tif
- WB/FIG4-IL-1B.tif
- __MACOSX/WB/._FIG4-IL-1B.tif
- WB/FIG4-GAPDH.tif
- __MACOSX/WB/._FIG4-GAPDH.tif
